# Supplementary material for: First Nanoparticles of a Conductor Based on the Organic Donor Molecule BETS: κ-(BETS)2FeCl4
Source: Materials (Basel). 2021 Aug 8;14(16):4444. doi: 10.3390/ma14164444 (PMC8398930; doi:10.3390/ma14164444)
Supplement: Supplementary file 1 [file materials-14-04444-s001.zip]

Archive with 1 entries (1 files):
- materials-1303121-supplementary.pdf
